# Supplementary material for: Status of gastrointestinal parasites in Red Panda of Nepal
Source: PeerJ. 2017 Sep 6;5:e3767. doi: 10.7717/peerj.3767 (PMC5591639; doi:10.7717/peerj.3767)
Supplement: Table S1 [file peerj-05-3767-s001.xlsx]

## Sheet: Sheet2
GI Parasites detected in fecal samples
Code	Parasite	Number
1918	Filariform larva of Ancylostoma duodenale	+
1886	Filariform larva of Ancylostoma duodenale	+
1913	Ova of Ancylostoma duodenale	+
1645	Ova of Ancylostoma duodenale	+
1645	Filariform larva of Ancylostoma duodenale	+
1647	Filariform larva of Ancylostoma duodenale	+
1651	Filariform larva of Ancylostoma duodenale	++
1652	Filariform larva of Ancylostoma duodenale	+
1653	Filariform larva of Ancylostoma duodenale	+
1654	Ova of Ancylostoma duodenale	+
1654	Filariform larva of Ancylostoma duodenale	+
1655	Ova of Ancylostoma duodenale	+
1655	Filariform larva of Ancylostoma duodenale	+
1656	Filariform larva of Ancylostoma duodenale	+
1657	Segment of Taenia spp.	+
1659	Ova of Ancylostoma duodenale	+
1659	Filariform larva of Ancylostoma duodenale	+
1660	Filariform larva of Ancylostoma duodenale	+
1663	Ova of Ancylostoma duodenale	+
1663	Segment of Taenia spp.	+
1601	Ova of Ancylostoma duodenale	+
1601	Filariform larva of Ancylostoma duodenale	+
1607	Filariform larva of Ancylostoma duodenale	+
1608	Filariform larva of Ancylostoma duodenale	+
1609	Not Detected
1610	Filariform larva of Ancylostoma duodenale	+
1611	Filariform larva of Ancylostoma duodenale	+
1612	Filariform larva of Ancylostoma duodenale	+
1613	Cyst of E. histolytica	+
1613	Filariform larva of Ancylostoma duodenale	+
1619	Ova of Ancylostoma duodenale	+
1619	Filariform larva of Ancylostoma duodenale	+
1511	Ova of Ancylostoma duodenale	+
1511	Rhabdiform larva of Ancylostoma duodenale	+
1511	Ova of Ascaris lumbricoides	+
1512	Not Detected
1513	Not Detected
1514	Not Detected
1516	Filariform larva of Ancylostoma duodenale	+
1517	Ova of Ancylostoma duodenale	+
1517	Filariform larva of Ancylostoma duodenale	+
1518	Cyst of Ancylostoma duodenale	+
1518	Filariform larva of Ancylostoma duodenale	+
1501	Cyst of E. histolytica	+
1501	Filariform larva of Ancylostoma duodenale	+
1502	Ova of Ascaris lumbricoides	+
1502	Filariform of Ancylostoma duodenale	+
1503	Ova of Ancylostoma duodenale	+
1503	Filariform larva of Ancylostoma duodenale	++
1504	Not Detected
1505	Ova of Ancylostoma duodenale	+
1505	Filariform larva of Ancylostoma duodenale	++
1506	Filariform larva of Ancylostoma duodenale	+
1507	Ova of Ancylostoma duodenale	+
1507	Filariform larva of Ancylostoma duodenale	++
1509	Not Detected
1509	Not Detected
1510	Ova of Ascaris lumbricoides	+
1519	Not Detected
1777	Filariform larva of Ancylostoma duodenale	+
1778	Filariform larva of Ancylostoma duodenale	+
1779	Filariform larva of Ancylostoma duodenale	+
1780	Filariform larva of Ancylostoma duodenale	+
1623	Filariform larva of Ancylostoma duodenale	+
1624	Filariform larva of Ancylostoma duodenale	+
1625	Filariform larva of Ancylostoma duodenale	++
1626	Filariform larva of Ancylostoma duodenale	+
1628	Not Detected
1636	Filariform larva of Ancylostoma duodenale	+
1761	Filariform larva of Ancylostoma duodenale	+
1762	Filariform larva of Ancylostoma duodenale	+
1763	Filariform larva of Ancylostoma duodenale	+
1764	Adult Ancylostoma duodenale	+
1764	Cyst of E. histolytica	+
1765	Ova of Ancylostoma duodenale	+
1765	Filariform larva of Ancylostoma duodenale	+
1766	Ova of Ancylostoma duodenale	+
1766	Filariform larva of Ancylostoma duodenale	+
1767	Adult of Ancylostoma duodenale	+
1767	Filariform larva of Ancylostoma duodenale	+
1768	Trophozoite of E. Histolytica	+
1768	Ova of Ancylostoma duodenale	+
1768	Filariform larva of Ancylostoma duodenale	+
1769	Trophozoite of E. Histolytica	++
1769	Ova of Ascaris lumbricoides	+
1769	Ova of Ancylostoma duodenale	++
1769	Filariform larva of Ancylostoma duodenale	++
1769	Adult Ancylostoma duodenale	++
1770	Filariform larva of Ancylostoma duodenale	+
1771	Ova of Ancylostoma duodenale	+
1771	Filariform larva of Ancylostoma duodenale	+
1772	Filariform larva of Ancylostoma duodenale	+
1773	Filariform larva of Ancylostoma duodenale	+
1774	Ova of Ancylostoma duodenale	+
1774	Filariform larva of Ancylostoma duodenale	+++
1776	Filariform larva of Ancylostoma duodenale	+
1688	Filariform larva of Ancylostoma duodenale	+
1891	Filariform larva of Ancylostoma duodenale	++
1891	Adult Ancylostoma duodenale	+
1891	Ova of Ancylostoma duodenale	+
1892	Filariform larva of Ancylostoma duodenale	++
1892	Rhabdiform larva of Ancylostoma duodenale	++
1892	Egg of Ancylostoma duodenale
1892	Ova of Ascaris lumbricoides	+
1893	Filariform larva of Ancylostoma duodenale	+
1894	Filariform larva of Ancylostoma duodenale	+
1895	Filariform larva of S. stercoralis	+
1896	Sarcocystis calchasi	+
1896	Filariform larva of Ancylostoma duodenale	+
1896	Ova of Ancylostoma duodenale	++
1897	Filariform larva of Ancylostoma duodenale	++
1899	Filariform larva of Ancylostoma duodenale	+++
1899	Ova of Ancylostoma duodenale	+
1900	Filariform larva of Ancylostoma duodenale	+
1900	Ova of Ancylostoma duodenale	+
1902	Not Detected
1903	Egg of Ancylostoma duodenale	+
1903	Filariform larva of Ancylostoma duodenale	+
1904	Ova of Ancylostoma duodenale	+++
1904	Filariform larva of Ancylostoma duodenale	++
1904	Rhabdiform larva of Ancylostoma duodenale	++
1905	Filariform larva of Ancylostoma duodenale	++
1905	Ova of Ancylostoma duodenale	++
1906	Cyst of E. Histolytica	+
1906	Filariform larva of Ancylostoma duodenale	+
1907	Ova of Ascaris lumbricoides	+
1907	Filariform larva of Ancylostoma duodenale	+
1908	Cyst of E. histolytica	+
1908	Ova of Ancylostoma duodenale	+
1908	Filariform larva of Ancylostoma duodenale	++
1909	Filariform larva of S. stercoralis	+
1910	Filariform larva of Ancylostoma duodenale	+
1689	Filariform larva of Ancylostoma duodenale	+
1691	Filariform larva of Ancylostoma duodenale	+
1697	Cyst of E. Histolytica	+
1697	Ova of Ancylostoma duodenale	+
1697	Filariform larva of Ancylostoma duodenale	+
1664	Filariform larva of Ancylostoma duodenale	+
1665	Filariform larva of Ancylostoma duodenale	+
1666	Not Detected
1667	Filariform larva of Ancylostoma duodenale	+
1671	Trophozoite of E. Histolytica	+
1671	Filariform larva of Ancylostoma duodenale	+
1672	Filariform larva of Ancylostoma duodenale	+
1672	Segment of Taenia spp.	+
1673	Filariform larva of Ancylostoma duodenale	+
1673	Filariform larva of Ancylostoma duodenale	+
1677	Not Detected
1680	Not Detected
1705	Ova of Ancylostoma duodenale	+
1705	Filariform larva of Ancylostoma duodenale	+
1705	Cyst of E. histolytica
1707	Filariform larva of Ancylostoma duodenale	+
1708	Filariform larva of Ancylostoma duodenale	+
1710	Ova of Ancylostoma duodenale	+
1710	Filariform larva of Ancylostoma duodenale	+
1716	Filariform larva of Ancylostoma duodenale	+
1718	Filariform larva of Ancylostoma duodenale	+
1914	Ova of Ancylostoma duodenale	+
1914	Filariform larva of Ancylostoma duodenale	+
1915	Ova of Ancylostoma duodenale	+
1915	Filariform larva of Ancylostoma duodenale	+
1918	Oocyst of Cyclospora cayetanensis	+
1911	Ova of Ascaris lumbricoides	++
1912	Ova of Ancylostoma duodenale	+
1912	Filariform larva of Ancylostoma duodenale	+
1912	Filarial larva of strongyloides	+
1823	Filariform larva of Ancylostoma duodenale	+
1829	Filariform larva of Ancylostoma duodenale	+
1681	Filariform larva of Ancylostoma duodenale	+
1682	Filariform larva of Ancylostoma duodenale	+
1684	Filariform larva of Ancylostoma duodenale	+
1685	Filariform larva of Ancylostoma duodenale	+
1687	Ova of Ancylostoma duodenale	+
1687	Filariform larva of Ancylostoma duodenale	+
1692	Filariform larva of Ancylostoma duodenale	+
1695	Filariform larva of Ancylostoma duodenale	+
1700	Cyst of E. Histolytica	+
1700	Filariform larva of Ancylostoma duodenale	+
2061	Ova of Ancylostoma duodenale	+
2061	Filariform larva of Ancylostoma duodenale	+
2062	Ova of Ancylostoma duodenale	+
2062	Filariform larva of Ancylostoma duodenale	++
2063	Filariform larva of Ancylostoma duodenale	+
2064	Ova of Ancylostoma duodenale	+
2064	Filariform larva of Ancylostoma duodenale	+
2066	Ova of Ascaris lumbricoides	+
2066	Filariform larva of S. stercoralis	+
2067	Filariform larva of Ancylostoma duodenale	+
2068	Filariform larva of Ancylostoma duodenale	++
2069	Ova of Ancylostoma duodenale	++
2069	Filariform larva of Ancylostoma duodenale	+
2069	Adult worm of Ancylostoma duodenale	+
2070	Ova of Ancylostoma duodenale	+
2070	Filariform larva of Ancylostoma duodenale	+
2070	Segment of Taenia spp.	+
2071	Ova of Ancylostoma duodenale	+
2071	Filariform larva of Ancylostoma duodenale	+
2072	Filariform larva of Ancylostoma duodenale	+
2072	Rhabdiform larva of Ancylostoma duodenale	+
2074	Ova of Ancylostoma duodenale	+
2074	Filariform larva of Ancylostoma duodenale	+
2075	Ova of Ancylostoma duodenale	+
2075	Filariform larva of Ancylostoma duodenale	+
2076	Ova of Ancylostoma duodenale	+
2076	Filariform larva of Ancylostoma duodenale	+
2077	Ova of Ancylostoma duodenale	+
2077	Filariform larva of Ancylostoma duodenale	+
2079	Ova of Ancylostoma duodenale	+
2079	Filariform larva of Ancylostoma duodenale	+
2080	Ova of Ancylostoma duodenale	+
2080	Filariform larva of Ancylostoma duodenale	+
2021	Ova of Ancylostoma duodenale	+
2021	Filariform larva of Ancylostoma duodenale	+
2022	Ova of Ancylostoma duodenale	+
2022	Filariform larva of Ancylostoma duodenale	+
2023	Ova of Ancylostoma duodenale	+
2023	Filariform larva of Ancylostoma duodenale	+
2024	Ova of Ancylostoma duodenale	+
2024	Filariform larva of Ancylostoma duodenale	+
2025	Filariform larva of Ancylostoma duodenale	+
2026	Filariform larva of Ancylostoma duodenale	+
2027	Ova of Ancylostoma duodenale	+
2027	Filariform larva of Ancylostoma duodenale	+
2028	Ova of Ancylostoma duodenale	+
2028	Filariform larva of Ancylostoma duodenale	+++
2029	Ova of Ancylostoma duodenale	+
2029	Filariform larva of Ancylostoma duodenale	+
2030	Adult worm of Ancylostoma duodenale	+
2030	Ova of Ancylostoma duodenale	+
2030	Filariform larva of Ancylostoma duodenale	++
2031	Ova of Ancylostoma duodenale	+
2031	Filariform larva of Ancylostoma duodenale	+++
2032	Ova of Ancylostoma duodenale	+
2032	Filariform larva of Ancylostoma duodenale	+
2033	Filariform larva of Ancylostoma duodenale	+
2034	Filariform larva of Ancylostoma duodenale	+
2035	Filariform larva of Ancylostoma duodenale	+
2037	Ova of Ascaris lumbricoides	+
2037	Filariform larva of Ancylostoma duodenale	+
2038	Ova of Ancylostoma duodenale	+
2038	Filariform larva of Ancylostoma duodenale	+
2039	Ova of Ancylostoma duodenale	+
2039	Filariform larva of Ancylostoma duodenale	+
2040	Filariform larva of Ancylostoma duodenale	+
1	Not Detected
2	Ova of Ancylostoma duodenale	+
2	Filariform larva of Ancylostoma duodenale	+
5	Filariform larva of Ancylostoma duodenale	+
6	Ova of Ancylostoma duodenale	+
6	Filariform larva of Ancylostoma duodenale	+
7	Ova of Ancylostoma duodenale	+
7	Filariform larva of Ancylostoma duodenale	+
2129	Cyst of E. Histolytica	+
2129	Ova of Ancylostoma duodenale	+
2129	Filariform larva of Ancylostoma duodenale	+
2181	Ova of Ancylostoma duodenale	+
2181	Filariform larva of Ancylostoma duodenale	+
2181	Ova of Ascaris lumbricoides	+
2181	Ova of Diphyllobotium latum	+
2182	Ova of Ancylostoma duodenale	+
2182	Filariform larva of Ancylostoma duodenale	+
2188	Filariform larva of Ancylostoma duodenale	+
2188	Segment of Taenia spp.	+++
2190	Cyst of E. histolytica	+
2190	Egg of A. lumbricoides	+
2191	Ova of Ancylostoma duodenale	+
2191	Filariform larva of Ancylostoma duodenale	+
2192	Filariform larva of Ancylostoma duodenale	+
2194	Filariform larva of Ancylostoma duodenale	+
2196	Cyst of E. histolytica	+
2197	Ova of Ancylostoma duodenale	+
2197	Filariform larva of Ancylostoma duodenale	+
2197	Segment of Taenia spp.	+
2198	Filariform larva of Ancylostoma duodenale	+
2198	Trichostrongylus spp.	+
2198	Cyst of E. histolytica	+
2173	Filariform larva of Ancylostoma duodenale	+
2174	Filariform larva of Ancylostoma duodenale	+
2176	Filariform larva of Ancylostoma duodenale	+
2178	Not Detected
2046	Ova of Ancylostoma duodenale	+
2046	Filariform larva of Ancylostoma duodenale	+
2048	Filariform larva of S. stercoralis	+
2057	Ova of Ascaris lumbricoides	+
2057	Filariform larva of S. stercoralis	+
2058	Filariform larva of Ancylostoma duodenale	+
1981	Filariform larva of S. stercoralis	+
1982	Filariform larva of S. stercoralis	++
1983	Filariform larva of Ancylostoma duodenale	+
1984	Ova of Diphyllobotium latum	+
1985	Ova of Ascaris lumbricoides	+
1986	Filariform larva of Ancylostoma duodenale	++
1986	Ova of Ancylostoma duodenale	+
1986	Filariform larva of S. stercoralis	+
1987	Filariform larva of S. stercoralis	+
1988	Filariform larva of Ancylostoma duodenale	+
1988	Ova of Ancylostoma duodenale	+
1988	Rhabdiform larva of Ancylostoma duodenale	+
1989	Filariform larva of Ancylostoma duodenale	+
1990	Ova of Diphyllobotium latum	+
1991	Not Detected
1992	Filariform larva of Ancylostoma duodenale	+
1993	Filariform larva of S. stercoralis	+
1994	Filariform larva of S. stercoralis	+
1994	Rhabdiform larva of S.stercoralis	+
1995	Not Detected
1995	Not Detected
1996	Not Detected
1997	Filariform larva of S. stercoralis	+
1997	Adult worm of S.stercoralis	+
1998	Filariform larva of S. stercoralis	+
1999	Filariform larva of Ancylostoma duodenale	+
2000	Not Detected
1810	Filariform larva of Ancylostoma duodenale	+
1812	Ova of Ancylostoma duodenale	+
1812	Filariform larva of Ancylostoma duodenale	+
2201	Filariform larva of Ancylostoma duodenale	++
2202	Ascaris lumbricoides	+
2202	Filariform larva of Ancylostoma duodenale	+
2204	Filariform larva of Ancylostoma duodenale	+
2205	Filariform larva of Ancylostoma duodenale	+
1843	Filariform larva of Ancylostoma duodenale	+
1843	Cyst of E. histolytica	+
1848	Filariform larva of Ancylostoma duodenale	+
1850	Egg of A. lumbricoides	+
1850	Filariform larva of Ancylostoma duodenale	++
1853	Filariform larva of Ancylostoma duodenale	++
2172	Filariform larva of Ancylostoma duodenale	+
1888	Filariform larva of Ancylostoma duodenale	+
1882	Filariform larva of Ancylostoma duodenale	+
1746	Ascaris lumbricoides	+++
1746	Strongyloides	+
1746	Ancylostoma duodenale	+
1747	Ova of Ascaris lumbricoides	+
1748	Filariform larva of Ancylostoma duodenale	+
1749	Ova of Ascaris lumbricoides	++
1749	Ova of Ancylostoma duodenale	+
1750	Ova of Ascaris lumbricoides	+
1750	Ova of Ancylostoma duodenale	+
1751	Filariform larva of Ancylostoma duodenale	+
1752	Ova of Ascaris lumbricoides	+++
1752	Filariform larva of Ancylostoma duodenale	+
1753	Ova of Ancylostoma duodenale	+
1754	Ova of Ancylostoma duodenale	+
1755	Ascaris Lumbricoides	++
1755	Ancylostoma duodenale	+
2122	Ova of Ancylostoma duodenale	+
2123	Cyst of E. Histolytica	+
2123	Ova of Ancylostoma duodenale	+
2123	Filariform larva of Ancylostoma duodenale	+
2125	Cyst of E. Histolytica	+
2125	Filariform larva of Ancylostoma duodenale	+
2126	Ova of Ancylostoma duodenale	+
2126	Filariform larva of Ancylostoma duodenale	+
2127	Ova of Ancylostoma duodenale	+
2127	Filariform larva of Ancylostoma duodenale	+
2128	Filariform larva of Ancylostoma duodenale	+
2130	Filariform larva of Ancylostoma duodenale	+
2131	Cyst of E. Histolytica	+
2131	Ova of Ancylostoma duodenale	+
2131	Filariform larva of Ancylostoma duodenale	+
2132	Cyst of E. Histolytica	+
2132	Ova of Ancylostoma duodenale	+
2132	Filariform larva of Ancylostoma duodenale	+
2133	Ova of Ancylostoma duodenale	+
2133	Filariform larva of Ancylostoma duodenale	+
2134	Ova of Ancylostoma duodenale	+
2134	Filariform larva of Ancylostoma duodenale	+
2137	Ova of Ancylostoma duodenale	+
2137	Filariform larva of Ancylostoma duodenale	+
2139	Ova of Ancylostoma duodenale	+
2139	Filariform larva of Ancylostoma duodenale	+
2140	Ova of Ancylostoma duodenale	+
2140	Filariform larva of Ancylostoma duodenale	+
TN2	Ova of Ancylostoma duodenale
TN2	Filariform larva of Ancylostoma duodenale	+
TN3	Ova of Ancylostoma duodenale	+
TN3	Filariform larva of Ancylostoma duodenale	+
TN4	Ova of Ancylostoma duodenale	+
0	Filariform larva of Ancylostoma duodenale	++
8	Ova of Ancylostoma duodenale	+
8	Filariform larva of Ancylostoma duodenale	+
15	Filariform larva of Ancylostoma duodenale	++
17	Filariform larva of Ancylostoma duodenale	+
223	Filariform larva of Ancylostoma duodenale	+
239	Filariform larva of Ancylostoma duodenale	+
248	Ova of Ancylostoma duodenale	+
248	Filariform larva of Ancylostoma duodenale	++
253	Ova of Ancylostoma duodenale	+
253	Filariform larva of Ancylostoma duodenale	+
1521	Filariform larva of Ancylostoma duodenale	+
1523	Not Detected
1524	Not Detected
1526	Not Detected
1531	Not Detected
1533	Not Detected
1534	Not Detected
1536	Filariform larva of Ancylostoma duodenale	+
1538	Ova of Ancylostoma duodenale	+
1538	Filariform larva of Ancylostoma duodenale	+
1539	Ova of Ancylostoma duodenale	+
1539	Filariform larva of Ancylostoma duodenale	+
1540	Filariform larva of Ancylostoma duodenale	+
1541	Cyst of E. histolytica	+
1541	Filariform larva of Ancylostoma duodenale	+
1542	Not Detected
1543	Cyst of E. histolytica	+
1543	Segment of Taenia spp.	+
1543	Ova of Ancylostoma duodenale	+
1543	Filariform larva of Ancylostoma duodenale	+
1544	Cyst of E. histolytica	+
1544	Filariform larva of Ancylostoma duodenale	+
1545	Ova of Ancylostoma duodenale	+
1545	Filariform larva of Ancylostoma duodenale	+
1546	Filariform larva of Ancylostoma duodenale	+
1547	Ova of Ancylostoma duodenale	+
1547	Filariform larva of Ancylostoma duodenale	++
1548	Filariform larva of Ancylostoma duodenale	+++
1549	Filariform larva of Ancylostoma duodenale	+
1550	Filariform larva of Ancylostoma duodenale	+
1552	Filariform larva of Ancylostoma duodenale	+
1555	Filariform larva of Ancylostoma duodenale	+
1558	Filariform larva of Ancylostoma duodenale	+
1561	Ova of Ancylostoma duodenale	+
1561	Filariform larva of Ancylostoma duodenale	+
TN1	Filariform larva of Ancylostoma duodenale	+
1562	Filariform larva of Ancylostoma duodenale	+
